# Supplementary material for: Understanding cause of stillbirth: a prospective observational multi-country study from sub-Saharan Africa
Source: BMC Pregnancy Childbirth. 2019 Dec 4;19:470. doi: 10.1186/s12884-019-2626-7 (PMC6894270; doi:10.1186/s12884-019-2626-7)
Supplement: Supplementary file 2 — Additional file 2: Dataset S1. Cause of Death Agreement Rates [file 12884_2019_2626_MOESM2_ESM.xlsx]

## Sheet: Sheet1
AGREEMENT BETWEEN METHODS (RECODE CLASSIFICATION)
DATA FROM ALL COUNTRIES
CATEGORY	HEALTHCARE PROVIDERS	HEALTHCARE PROVIDERS n=1267 (%)	EXPERT PANEL	EXPERT PANEL n=1267 (%)	COMPUTER ALGORITHMS	COMPUTER ALGORITHMS n=1215 (%)	CUMULATIVE CONTRIBUTION	CUMULATIVE CONTRIBUTION n=3749 (%)
Amniotic fluid	47	0.0370955	43	0.0339384	0	0	90	0.0240064
Fetus	40	0.0315706	44	0.0347277	301	0.247737	385	0.102694
Intrapartum	234	0.184688	267	0.210734	455	0.374486	956	0.255001
Mother	262	0.206788	228	0.179953	64	0.0526749	554	0.147773
Placenta	191	0.15075	166	0.131018	102	0.0839506	459	0.122433
Trauma	8	0.00631413	7	0.00552486	3	0.00246914	18	0.00480128
Umbilical cord	82	0.0647198	78	0.0615627	40	0.0329218	200	0.0533476
Uterus	66	0.0520916	72	0.0568272	32	0.0263374	170	0.0453454
Unclassified	337	0.265983	362	0.285714	218	0.179424	917	0.244599
TOTAL	1267	1	1267	1	1215	1	3749	1
